# Supplementary material for: ECMO Before Heart Transplantation: Early Implantation and Optimized Assistance with the Eurosets ECMOLIFE System and Landing Advance—A Case Report
Source: Reports (MDPI). 2026 Mar 28;9(2):105. doi: 10.3390/reports9020105 (PMC13108209; doi:10.3390/reports9020105)
Supplement: Supplementary file 1 [file reports-09-00105-s001.zip]

Archive with 1 entries (1 files):
- reports-4179487-supplementary.pdf
